# Supplementary material for: In vitro study of accuracy of subaxial cervical pedicle screw insertion using calipers based on the gravity line
Source: PLoS One. 2017 Jul 20;12(7):e0181324. doi: 10.1371/journal.pone.0181324 (PMC5519080; doi:10.1371/journal.pone.0181324)
Supplement: S1 File — (XLSX) [file pone.0181324.s001.xlsx]

## Sheet: Sheet1
														C3		C4		C5		C6		C7
Sample1												Mean		20.4	20.1	20.8	21	21.8	22.2	21.4	21.2	19.9	20.3		left	20.4±0.8	20.8±1.3	21.8±1	21.4±1.1	19.9±1.1
	C3		C4		C5		C6		C7			SD		0.8	0.8	1.3	0.9	1	1	1.1	1.7	1.1	0.9		right	20.1±0.8	21±0.9	22.2±1	21.2±1.7	20.3±0.9
	left	right	left	right	left	right	left	right	left	right				left	right	left	right	left	right	left	right	left	right
D	19.7	20	20.2	20.3	21.1	21.4	22.5	22.3	19.7	19.2		D	Sample1	19.7	20	20.2	20.3	21.1	21.4	22.5	22.3	19.7	19.2	D
H1	1.2	1.8	1.8	1.5	2.5	3.6	5.7	3.6	4.7	3.4			Sample2	19.8	19.5	20.1	20.4	21.3	21.1	19	18.3	19	20
H2	11.4	12.7	12.8	10.9	11.7	10.5	12.8	13.8	12.5	10.4			Sample3	20.2	20.3	20.6	21.2	22.6	22.6	21.7	19.9	18.5	19.8
Am	35.4	36	37.6	36.8	42.6	40.2	40.4	39.1	37.5	36.3			Sample4	21.3	21	23.9	21.9	24.2	23.8	21.9	22.8	22	22.2
Ag	2.9		5.2		10.3		21.2		25.5				Sample5	21.1	20.1	21	20.6	21.2	22.1	21.4	21	20.5	20.5
													Sample6	19.1	18.5	19.5	20.5	21.8	22.4	20.6	21.9	20.4	20.7
													Sample7	21.3	20.7	20.7	22.9	21.6	22.8	21.5	21.1	19.6	19.5
Sample2													Sample8	20.4	20.3	20.7	21.2	21	22.7	22.9	23.6	20.5	20.8
	C3		C4		C5		C6		C7				Sample9	0	0	20.1	19.8	21.3	20.7	20.8	19.7	19.1	20
	left	right	left	right	left	right	left	right	left	right				0.0728251		0.574058		0.170009		0.585767		0.0866643
D	19.8	19.5	20.1	20.4	21.3	21.1	19	18.3	19	20
H1	2.8	1.9	3.1	2.4	3.3	2.9	3.2	5.2	5	2.9				bilateral
H2	10.2	11.8	9.9	10.4	10.9	11.4	11.3	9.4	10.3	14.7				20.2		20.9		22		21.3		20.1			bilateral	20.2±0.8	20.9±1.1	22±1	21.3±1.4	20.1±1
Am	41.2	40	43.8	43.8	45	44.5	36.1	35.6	39.9	39.5				0.8		1.1		1		1.4		1
Ag	-7.2		2.2		4.5		6.2		11.3
														C3		C4		C5		C6		C7
												Mean		1	-0.1	2.3	1.7	2.4	3.1	2.7	2.8	3.2	2.5		left	1±2.8	2.3±1.1	2.4±0.5	2.7±1.5	3.2±1.1
Sample3												SD		2.8	3.4	1.1	0.8	0.5	1.4	1.5	1.3	1.1	1		right	-0.1±3.4	1.7±0.8	3.1±1.4	2.8±1.3	2.5±1
	C3		C4		C5		C6		C7					left	right	left	right	left	right	left	right	left	right
	left	right	left	right	left	right	left	right	left	right		H1	Sample1	1.2	1.8	1.8	1.5	2.5	3.6	5.7	3.6	4.7	3.4	H1
D	20.2	20.3	20.6	21.2	22.6	22.6	21.7	19.9	18.5	19.8			Sample2	2.8	1.9	3.1	2.4	3.3	2.9	3.2	5.2	5	2.9
H1	3.6	2.6	3.6	3	3.2	6	4	3.4	2.4	4.2			Sample3	3.6	2.6	3.6	3	3.2	6	4	3.4	2.4	4.2
H2	16.2	14.8	12.4	11.1	12.4	13.2	11.2	12	16.3	13.4			Sample4	-3	-4.9	3.8	1	2.5	3	1.8	2.5	2.5	1.9
Am	39.3	39.6	38.7	39.1	40	40.4	38.6	38.5	35.4	36.8			Sample5	-3.9	-5.2	2.1	0.7	1.9	2.2	1.7	2.2	1.9	0.8
Ag	-6.4		-3.2		7.4		13.1		23.7				Sample6	2.6	2.2	0.9	2.2	2.5	3.5	2.3	1.6	3	1.8
													Sample7	2.7	2.9	2.6	0.9	1.9	1.3	0.9	3.7	2.1	2.3
													Sample8	2.1	-2	0.8	1.9	2	1.7	3.2	1.5	4.2	2.7
Sample4													Sample9	0	0	2.1	1.6	2.1	4.1	1.9	1.6	3.2	2.3
	C3		C4		C5		C6		C7					0.0696637		0.185655		0.0989112		0.904302		0.0865993
	left	right	left	right	left	right	left	right	left	right
D	21.3	21	23.9	21.9	24.2	23.8	21.9	22.8	22	22.2				bilateral
H1	-3	-4.9	3.8	1	2.5	3	1.8	2.5	2.5	1.9				0.5		2		2.8		2.8		2.9			bilateral	0.5±3.1	2±1	2.8±1.1	2.8±1.3	2.9±1.1
H2	13.9	13.3	14.1	11.3	14.4	13	12.8	11.9	13.4	13.9				3.1		1		1.1		1.3		1.1
Am	40	39.8	42.3	43.4	45.3	46.1	39.7	40.9	34.9	35.4
Ag	-6.1		9.8		16.8		21.2		23.8					C3		C4		C5		C6		C7
												Mean		12.6	13.3	12.4	11.5	12.2	12.4	12.7	12	12.9	12.3		left	12.6±2.9	12.4±1.8	12.2±1.3	12.7±1.7	12.9±2.3
												SD		2.9	1.5	1.8	0.8	1.3	1.1	1.7	1.2	2.3	1.8		right	13.3±1.5	11.5±0.8	12.4±1.1	12±1.2	12.3±1.8
Sample5														left	right	left	right	left	right	left	right	left	right
	C3		C4		C5		C6		C7			H2	Sample1	16.2	14.8	12.4	11.1	12.4	13.2	11.2	12	16.3	13.4	H2
	left	right	left	right	left	right	left	right	left	right			Sample2	10.2	11.8	9.9	10.4	10.9	11.4	11.3	9.4	10.3	14.7
D	21.1	20.1	21	20.6	21.2	22.1	21.4	21	20.5	20.5			Sample3	16.2	14.8	12.4	11.1	12.4	13.2	11.2	12	16.3	13.4
H1	-3.9	-5.2	2.1	0.7	1.9	2.2	1.7	2.2	1.9	0.8			Sample4	13.9	13.3	14.1	11.3	14.4	13	12.8	11.9	13.4	13.9
H2	13	13.2	9.9	11.5	11.2	12	12.9	12.5	12.7	11.3			Sample5	13	13.2	9.9	11.5	11.2	12	12.9	12.5	12.7	11.3
Am	37.5	36.2	41.2	40.5	39.1	38.7	39.7	39.6	38.8	39.6			Sample6	9.9	10.5	12.9	11.7	9.9	10.8	11.1	11.1	11.3	12.8
Ag	-2.5		-5.2		7.2		12.5		15				Sample7	12.6	14	13.2	12.5	13.2	11.4	14.5	13.3	13.5	11.5
													Sample8	8.5	13.8	11.3	11.3	12.4	13.9	13	12.5	10.4	8.8
													Sample9	0	0	15.3	13	12.9	13	16	13.2	11.5	11
Sample6														0.385765		0.105322		0.528316		0.124832		0.509505
	C3		C4		C5		C6		C7
	left	right	left	right	left	right	left	right	left	right				bilateral
D	19.1	18.5	19.5	20.5	21.8	22.4	20.6	21.9	20.4	20.7				12.9		12		12.3		12.3		12.6			bilateral	12.9±2.2	12±1.4	12.3±1.2	12.3±1.5	12.6±2
H1	2.6	2.2	0.9	2.2	2.5	3.5	2.3	1.6	3	1.8				2.2		1.4		1.2		1.5		2
H2	9.9	10.5	12.9	11.7	9.9	10.8	11.1	11.1	11.3	12.8
Am	39.2	40.3	42.9	42.6	43.5	43.8	40.4	40.7	37	39
Ag	-22.6		-12.5		3.6		9.8		24.6
														C3		C4		C5		C6		C7
												Mean		39.3	38.8	41.5	41.9	42.3	42.4	39.7	39.8	37.1	37.6		left	39.3±2	41.5±2.4	42.3±2.3	39.7±1.7	37.1±2.1
Sample7												SD		2	1.8	2.4	2.7	2.3	2.8	1.7	2.2	2.1	1.9		right	38.8±1.8	41.9±2.7	42.4±2.8	39.8±2.2	37.6±1.9
	C3		C4		C5		C6		C7					left	right	left	right	left	right	left	right	left	right
	left	right	left	right	left	right	left	right	left	right		Am	Sample1	35.4	36	37.6	36.8	42.6	40.2	40.4	39.1	37.5	36.3	Am
D	21.3	20.7	20.7	22.9	21.6	22.8	21.5	21.1	19.6	19.5			Sample2	41.2	40	43.8	43.8	45	44.5	36.1	35.6	39.9	39.5
H1	2.7	2.9	2.6	0.9	1.9	1.3	0.9	3.7	2.1	2.3			Sample3	39.3	39.6	38.7	39.1	40	40.4	38.6	38.5	35.4	36.8
H2	12.6	14	13.2	12.5	13.2	11.4	14.5	13.3	13.5	11.5			Sample4	40	39.8	42.3	43.4	45.3	46.1	39.7	40.9	34.9	35.4
Am	40.4	38.7	39.7	41.8	39.7	40.6	39.5	39.2	33.6	34.8			Sample5	37.5	36.2	41.2	40.5	39.1	38.7	39.7	39.6	38.8	39.6
Ag	-7.6		-4.5		3.2		17.2		30.2				Sample6	39.2	40.3	42.9	42.6	43.5	43.8	40.4	40.7	37	39
													Sample7	40.4	38.7	39.7	41.8	39.7	40.6	39.5	39.2	33.6	34.8
													Sample8	41.4	40.1	45	45.5	43.9	46.4	41.9	43.9	39.1	38
Sample8													Sample9	0	0	42.6	44	41.6	40.8	41.1	40.5	37.6	39.3
	C3		C4		C5		C6		C7					0.252373		0.243854		0.848894		0.845517		0.207018
	left	right	left	right	left	right	left	right	left	right
D	20.4	20.3	20.7	21.2	21	22.7	22.9	23.6	20.5	20.8				bilateral
H1	2.1	-2	0.8	1.9	2	1.7	3.2	1.5	4.2	2.7				39.1		41.7		42.3		39.7		37.4			bilateral	39.1±1.8	41.7±2.5	42.3±2.5	39.7±1.9	37.4±1.9
H2	8.5	13.8	11.3	11.3	12.4	13.9	13	12.5	10.4	8.8				1.8		2.5		2.5		1.9		1.9
Am	41.4	40.1	45	45.5	43.9	46.4	41.9	43.9	39.1	38
Ag	-12.4		-5		6.9		11.2		18.5
Sample9
	C3		C4		C5		C6		C7
	left	right	left	right	left	right	left	right	left	right
D			20.1	19.8	21.3	20.7	20.8	19.7	19.1	20
H1			2.1	1.6	2.1	4.1	1.9	1.6	3.2	2.3
H2			15.3	13	12.9	13	16	13.2	11.5	11
Am			42.6	44	41.6	40.8	41.1	40.5	37.6	39.3
Ag			-8.7		-3.5		7.8		14
Ag	C3		C4		C5		C6		C7
Sample1	2.9		5.2		10.3		21.2		25.5
Sample2	-7.2		2.2		4.5		6.2		11.3
Sample3	-6.4		-3.2		7.4		13.1		23.7
Sample4	-6.1		9.8		16.8		21.2		23.8
Sample5	-2.5		-5.2		7.2		12.5		15
Sample6	-22.6		-12.5		3.6		9.8		24.6
Sample7	-7.6		-4.5		3.2		17.2		30.2
Sample8	-12.4		-5		6.9		11.2		18.5
Sample9			-8.7		-3.5		7.8		14
	-7.7		-2.4		6.3		13.4		20.7									-7.7±7.4	-2.4±7	6.3±5.5	13.4±5.5	20.7±6.3
	7.4		7		5.5		5.5		6.3
