# Supplementary material for: In vitro study of accuracy of subaxial cervical pedicle screw insertion using calipers based on the gravity line
Source: PLoS One. 2017 Jul 20;12(7):e0181324. doi: 10.1371/journal.pone.0181324 (PMC5519080; doi:10.1371/journal.pone.0181324)
Supplement: S2 File — (XLSX) [file pone.0181324.s002.xlsx]

## Sheet: Sheet1
	C3		C4		C5		C6		C7
	left	right	left	right	left	right	left	right	left	right
sample1	0	0	0	lateral2	0	0	lateral1	0	0	0
sample2	0	0	0	0	0	0	0	0	0	lateral2
sample3	0	0	0	0	0	0	0	0	0	0
sample4	0	0	lateral2	0	0	0	0	0	0	0
sample5	0	0	0	0	0	0	0	0	0	0
sample6	0	lateral1	0	0	0	0	0	0	0	lateral1
sample7	0	0	0	0	lateral1	0	0	0	0	0
sample8	0	0	0	0	0	0	0	lateral3	0	0
sample9	-	-	0	Inferior3	0	0	0	0	lateral2	0
									6	4
									44	44
		C3(n=16)	C4(n=18)	C5(n=18)	C6(n=18)	C7(n=18)
	Grade 0	93.8%(15/16)	83.3%(15/18)	94.4%(17/18)	88.9%(16/18)	77.8%(15/18)
	grade 1	6.3%(1/16)	0	5.6%(1/18)	5.6%(1/18)	5.6%(1/18)
	Grade 2	0	11.1%(2/18)	0	0	11.1%(2/18)
	Grade 3	0	5.6%(1/18)	0	5.6%(1/18)	0
	Lateral wall perforation	6.3%(1/16)	11.1%(2/18)	11.1%(1/18)	11.1%(2/18)	16.7%(3/18)		0.113636	0.0681818
	Medial wall perforation	0	0	0	0	0				0.136364
	Superior wall perforation	0	0	0	0	0		0.166667
	Inferior wall perforation	0	5.6%(1/18)	0	0	0
				0.102273			16	0.888889	14	0.777778
							1	0.0555556	2	0.111111
							0	0	3	0.166667
							1	0.0555556	0	0
							18		19
		C3(n=16)	C4(n=18)	C5(n=18)	C6(n=18)	C7(n=18)
	Lateral wall perforation	1	2	1	2	3	9	9	9	9	9
	Medial wall perforation	0	0	0	0	0	0	0	0	0	0
	Superior wall perforation	0	0	0	0	0	0	0	0	0	0
	Inferior wall perforation	0	1	0	0	0	1	1	1	1	1
		1	3	1	2	3
		1(0.1)	2(0.2)	1(0.1)	2(0.2)	3(0.3)	9
		0	0	0	0	0	0
		0	0	0	0	0	0
		0	1(1)	0	0	0	1
		0	1	0	0	0
		Grade of pedicle perforation
	correct position		incorrect position
	Grade 0	grade 1	Grade 2	Grade 3
C3	15	1	0	0	16
C4	15	0	2	1	18
C5	17	1	0	0	18
C6	16	1	0	1	18
C7	15	1	2	0	18
Total	78	4	4	2
	0.886364	0.0454545	0.0454545	0.0227273		0.113636
			0.0681818
	0.886364	0.0454545	0.0454545	0.0227273
	78	4	4	2	88
	Total number of cervical pedicle screw and pedicle perforation
	level	Total number of cervical		Total number of pedicle		Incorrect position
		pedicle screws		perforation
	C3	16		1		0
	C4	18		4		3
	C5	18		2		0
	C6	18		2		1
	C7	18		4		2
	Direction of perforation
	Direction of perforation		Rate of perforation
	Medial		0(0%)
	Lateral		12(92.3%)		0.923077
	Cranial		0(0)
	Caudal		1(7.7%)
				C3	C4	C5	C6	C7	Total
			Grade 0	15	15	17	16	15	78	78	78	78	78
			grade 1	1	0	1	1	1	4	4	4	4	4
			Grade 2	0	2	0	0	2	4	4	4	4	4
			Grade 3	0	1	0	1	0	2	2	2	2	2
				16	18	18	18	18	88	88	88	88	88
				19.2	19.2	21.8	20.5	19.2		83.3333
				25	0	25	25	25
				0	50	0	0	50
				0	50	0	50	0
				15(19.2)	15(19.2)	17(21.8)	16(20.5)	15(19.2)
				1(25)	0(0)	1(25)	1(25)	1(25)
				0(0)	2(50)	0(0)	0(0)	2(50)
				0(0)	1(50)	0(0)	1(50)	0(0)
